# Supplementary material for: Effectiveness and Safety of Two Consecutive Cycles of Single Embryo Transfer Compared With One Cycle of Double Embryo Transfer: A Systematic Review and Meta-Analysis
Source: Front Endocrinol (Lausanne). 2022 Jun 30;13:920973. doi: 10.3389/fendo.2022.920973 (PMC9279578; doi:10.3389/fendo.2022.920973)
Supplement: Supplementary file 1 [file DataSheet_1.zip]

Archive with 3 entries (3 files):
- Supplementary File_Search Strategy.DOC
- Supplementary Table S1.DOCX
- Supplementary Table S2.DOC
